# Supplementary material for: Hidden Markov Modeling with HMMTeacher
Source: PLoS Comput Biol. 2022 Feb 10;18(2):e1009703. doi: 10.1371/journal.pcbi.1009703 (PMC8830650; doi:10.1371/journal.pcbi.1009703)
Supplement: S4 File — (XLSX) [file pcbi.1009703.s004.xlsx]

## Sheet: Application
	S4 File. List of software and packages for Hidden Markov Modeling. The references in the column Article, can be found in extenso in the second tab of this file.
	Name	Year	Type	Description	Article	URL
	iHMMune-align	2007	a tool	iHMMune-align is an alignment tool designed specifically for modelling the antibody generation process and identifying the constituent germline genes of a human heavy chain mature variable region sequence, in order to generate an alignment of the rearranged immunoglobulin sequence with its germline genes.	[1]	http://cgi.cse.unsw.edu.au/~ihmmune/iHMMune/
	HMMEditor	2008	a tool	HMMEditor stands for profile Hidden Markov Model (pHMM) Visual Editor. It is a tool to visualize and edit pHMM in HMMer format. HMMer format is also used by Pfam protein database. Unique features of HMMEditor includes: Visualize pHMM in different views, Edit profile HMM, Show Viterbi path	[2]	http://sysbio.rnet.missouri.edu/multicom_toolbox/HMMEditor%201.0.html
	MAMOT	2008	a tool	MAMOT (hidden MArkov MOdelling Tool) is a program that provides access to the classic algorithms used for HMM modelling and some useful non-standard options for applications such as modelling protein binding sites in DNA sequences and the recognition of protein domains. The user specifies a model or initial model and optional features in an input file. Main Functionalities: GENERATION of random s…	[3]	https://bcf.isb-sib.ch/mamot/
	HaMStR	2009	a library	a novel approach (HaMStR) to mine EST data for the presence of orthologs to a curated set of genes. HaMStR combines a profile Hidden Markov Model search and a subsequent BLAST search to extend existing ortholog cluster with sequences from further taxa.	[4]	https://github.com/BIONF/HaMStR
	HMMConverter	2009	a tool	is a software package for setting up probabilistic hidden Markov models and pair hidden Markov models as well as their generalized versions. The user defines the model itself and the algorithms to be used via an XML-file which is translated directly into C++ code. The software package provides several sophisticated features, many not available elsewhere: the Viterbi algorithm and the Hirschberg a…	[5]	https://www.cs.ubc.ca/~irmtraud/hmmconverter/
	SoDA2	2010	a tool	SoDA2, which is based on a Hidden Markov Model and used to compute the posterior probabilities of candidate rearrangements and to find those with the highest values among them.	[6]	https://hippocrates.duhs.duke.edu/soda (not working)
	zipHMMlib	2013	a library	It is a library for hidden Markov models that exploits repetitions in strings to greatly speed up the calculations of the log likelihood of a sequence. The library analyses the input string and finds repetitive patterns and then reduces the string - similar to how compression algorithms compresses strings - by replacing substrings with new symbols. The new symbols correspond to often seen substri…	[7]	https://birc.au.dk/software/ziphmm/
	StochHMM	2014	a tool and library	StochHMM is a free, open source C++ Library and application that implements HMM from simple text files. It implements traditional HMM algorithms in addition it providing additional flexibility. The additional flexibility is achieved by allowing researchers to integrate additional data sources and application into the HMM framework.	[8]	https://github.com/KorfLab/StochHMM
	HMMER	2015	a tool	HMMER is used for searching sequence databases for sequence homologs, and for making sequence alignments. It implements methods using probabilistic models called profile hidden Markov models (profile HMMs).	[9]	http://hmmer.org/
	groHMM	2015	a tool	A computational tool in R, which defines the boundaries of transcription units de novo using a two state hidden-Markov model (HMM)	[10]	https://www.bioconductor.org/packages/release/bioc/html/groHMM.html https://github.com/Kraus-Lab/groHMM
	Hammock	2016	a tool	Hammock is a software tool to cluster peptide sequences on the basis of shared sequence motifs. It can process very large datasets of up to a million unique sequences. The main motivation are data from phage display experiments sequenced using NGS, but no limits are put on the origin of input data - Hammock will cluster any set of peptide sequences.	[11]	https://github.com/krejciadam/hammock
	BCFtools/RoH	2016	an extension of BCFtools	It is an extension to the BCFtools software package, that detects regions of autozygosity in sequencing data, in particular exome data, using a hidden Markov model.	[12]	https://github.com/samtools/BCFtools

## Sheet: References
REFERENCES
1	Gaëta BA, Malming HR, Jackson KJL, Bain ME, Wilson P, Collins AM. iHMMune-align: Hidden Markov model-based alignment and identification of germline genes in rearranged immunoglobulin gene sequences. Bioinformatics. 2007;23: 1580–1587. doi:10.1093/bioinformatics/btm147
2	Dai J, Cheng J. HMMEditor: A visual editing tool for profile hidden Markov model. BMC Genomics. 2008;9: 1–7. doi:10.1186/1471-2164-9-S1-S8
3	Schütz F, Delorenzi M. MAMOT: Hidden Markov modeling tool. Bioinformatics. 2008;24: 1399–1400. doi:10.1093/bioinformatics/btn201
4	Ebersberger I, Strauss S, Von Haeseler A. HaMStR: Profile hidden markov model based search for orthologs in ESTs. BMC Evol Biol. 2009;9. doi:10.1186/1471-2148-9-157
5	Lam TY, Meyer IM. HMMCOnverter 1.0: A toolbox for hidden Markov models. Nucleic Acids Res. 2009;37: 1–6. doi:10.1093/nar/gkp662
6	Munshaw S, Kepler TB. SoDA2: A Hidden Markov Model approach for identification of immunoglobulin rearrangements. Bioinformatics. 2010;26: 867–872. doi:10.1093/bioinformatics/btq056
7	Sand A, Kristiansen M, Pedersen CNS, Mailund T. ZipHMMlib: A highly optimised HMM library exploiting repetitions in the input to speed up the forward algorithm. BMC Bioinformatics. 2013;14. doi:10.1186/1471-2105-14-339
8	Lott PC, Korf I. StochHMM: A flexible hidden Markov model tool and C++ library. Bioinformatics. 2014;30: 1625–1626. doi:10.1093/bioinformatics/btu057
9	Finn RD, Clements J, Arndt W, Miller BL, Wheeler TJ, Schreiber F, et al. HMMER web server: 2015 Update. Nucleic Acids Res. 2015;43: W30–W38. doi:10.1093/nar/gkv397
10	Chae M, Danko CG, Kraus WL. groHMM: A computational tool for identifying unannotated and cell type-specific transcription units from global run-on sequencing data. BMC Bioinformatics. 2015;16: 9–11. doi:10.1186/s12859-015-0656-3
11	Krejci A, Hupp TR, Lexa M, Vojtesek B, Muller P. Hammock: A hidden Markov model-based peptide clustering algorithm to identify protein-interaction consensus motifs in large datasets. Bioinformatics. 2016;32: 9–16. doi:10.1093/bioinformatics/btv522
12	Narasimhan V, Danecek P, Scally A, Xue Y, Tyler-Smith C, Durbin R. BCFtools/RoH: A hidden Markov model approach for detecting autozygosity from next-generation sequencing data. Bioinformatics. 2016;32: 1749–1751. doi:10.1093/bioinformatics/btw044
