# Supplementary material for: Hidden Markov Modeling with HMMTeacher
Source: PLoS Comput Biol. 2022 Feb 10;18(2):e1009703. doi: 10.1371/journal.pcbi.1009703 (PMC8830650; doi:10.1371/journal.pcbi.1009703)
Supplement: S5 File — (XLSX) [file pcbi.1009703.s005.xlsx]

## Sheet: Sheet1
	A	R	N	D	C	E	Q	G	H	I	L	K	M	F	P	S	T	W	Y	V
I	0.06901	0.11518	0.05877	0.04143	0.02019	0.04621	0.05092	0.05591	0.02253	0.04294	0.05171	0.09042	0.0421	0.03004	0.03953	0.06409	0.06521	0.01482	0.03296	0.04595
O	0.07052	0.07232	0.04271	0.0399	0.01597	0.05409	0.03962	0.07239	0.02129	0.04257	0.1033	0.05638	0.0408	0.05577	0.05868	0.06927	0.05586	0.01439	0.0261	0.04801
M	0.09536	0.00852	0.01879	0.00066	0.01328	0.00457	0.00687	0.06898	0.00782	0.11935	0.19429	0.00398	0.02568	0.09148	0.01557	0.04995	0.02246	0.04444	0.06541	0.14222
